# Supplementary material for: Empathy and Coping Strategies Predict Quality of Life in Japanese Healthcare Professionals
Source: Behav Sci (Basel). 2024 May 11;14(5):400. doi: 10.3390/bs14050400 (PMC11117590; doi:10.3390/bs14050400)
Supplement: Supplementary file 1 [file behavsci-14-00400-s001.zip]

Archive with 1 entries (1 files):
- behavsci-2980162-supplementary.pdf
